# Supplementary material for: Concomitant Activation of OSM and LIF Receptor by a Dual-Specific hlOSM Variant Confers Cardioprotection after Myocardial Infarction in Mice
Source: Int J Mol Sci. 2021 Dec 29;23(1):353. doi: 10.3390/ijms23010353 (PMC8745562; doi:10.3390/ijms23010353)
Supplement: Supplementary file 1 [file ijms-23-00353-s001.zip]

Archive with 1 entries (1 files):
- ijms-1515190-supplementary.pdf
